# Supplementary material for: Single-Domain Antibodies That Specifically Recognize Intact Capsids of Multiple Foot-and-Mouth Disease Serotype O Strains
Source: Vaccines (Basel). 2025 May 8;13(5):500. doi: 10.3390/vaccines13050500 (PMC12116120; doi:10.3390/vaccines13050500)
Supplement: Supplementary file 1 [file vaccines-13-00500-s001.zip]

Archive with 1 entries (1 files):
- vaccines-3616053-supplementary.pdf
